# Supplementary material for: Early vs. Late Unplanned Returns to the Operating Room (URTOR) in Neurosurgery: Effect of Surgeon Experience and Complication Types
Source: Medicina (Kaunas). 2025 Nov 28;61(12):2117. doi: 10.3390/medicina61122117 (PMC12735068; doi:10.3390/medicina61122117)
Supplement: Supplementary file 1 [file medicina-61-02117-s001.zip]

Archive with 1 entries (1 files):
- medicina-3977148-supplementary.xlsx
