# Supplementary material for: Early vs. Late Unplanned Returns to the Operating Room (URTOR) in Neurosurgery: Effect of Surgeon Experience and Complication Types
Source: Medicina (Kaunas). 2025 Nov 28;61(12):2117. doi: 10.3390/medicina61122117 (PMC12735068; doi:10.3390/medicina61122117)
Supplement: Supplementary file 1 [file medicina-61-02117-s001.zip › medicina-3977148-supplementary.xlsx]

## Sheet: Sayfa1
No	weekdays weekend hi: weekdays hs: weekend	SEX 1M 2F	Age 0 pediatric 1 adult 2 older >65	AGE BINARY	INDEX OP. TYPE INDEX 1. CSF fistula repair 2. EVD 3. Meningomyelocele 4. Cranial trauma operation 5. Spinal instrumentation 6. Kyphoplasty/vertebroplasty 7. V-P shunt 8. ETV 9. Cranial Tumor 10. ICH 11. Aneurysm clipping 12. Spinal simple decompression 13. Decompressive craniectomy 14. Chronic subdural hematoma 15. Cerebral abscess	URTOR CLASSIFIED A. Hemorrhagic and Vascular Complications B. Infectious Complications C. Cerebrospinal Fluid–Related Complications D. Surgeon-Attributable Complications E. Supportive Procedures	URTOR OP. TYPE URTOR ACIKLAMA 1. Shunt revision 2. CSF leak 3. Wound Infection 4. ETV Failure 5. Rev. of Spinal Instrumetnt. 6. Acute Hydrocephalus 7.Wrong Level Operation 8. Residual Operation 9. ICH 10. SDH 11. EDH 12. Decompressive Hemicraniectomy 13. Aneurysm residue 14. Surgical Cavity Infection 15. Insufficient Spinal Decomression 16. Spinal EDH 17. Foreign Body 18. 19. EVD change/revision …	JUNIOR/SENIOR j1 s2	URTOR DAYS	DAYS binary 1: 0-7 days 2: 8-30 days
141	Hİ	1	3	0	1	C	2	1	3	1
303	HS	2	1	0	1	C	2	1	3	1
223	Hİ	2	0.66	0	1	C	2	1	1	1
1	Hİ	1	39	1	1	C	2	1	9	2
542	Hİ	2	46	1	1	C	6	1	4	1
231	Hİ	2	0.5	0	1	C	6	1	3	1
259	Hİ	1	40	1	1	C	6	1	9	2
384	Hİ	2	23	1	2	B	3	0	23	2
81	Hİ	2	0.33	0	2	C	6	0	12	2
101	Hİ	2	48	1	2	A	9	0	6	1
237	Hİ	2	12	0	2	A	9	0	7	1
402	Hİ	2	65	1	2	A	9	0	10	2
387	HS	2	23	1	2	A	9	0	20	2
421	Hİ	2	1	0	2	A	9	0	27	2
31	Hİ	2	4	0	2	A	12	0	5	1
258	Hİ	1	72	2	2	C	20	0	18	2
321	Hİ	1	66	2	2	C	20	0	13	2
550	Hİ	2	0.16	0	3	C	2	1	7	1
167	Hİ	2	17	0	3	C	2	0	11	2
72	Hİ	1	0.16	0	3	B	3	0	28	2
94	Hİ	2	0.08	0	3	B	3	0	12	2
44	Hİ	1	0.08	0	3	B	3	0	20	2
458	Hİ	1	0.08	0	3	B	3	0	13	2
388	Hİ	1	0.08	0	3	C	6	1	5	1
232	Hİ	1	28	1	4	C	2	0	12	2
307	Hİ	2	1	0	4	B	3	0	17	2
408	Hİ	1	72	2	4	C	6	1	1	1
46	Hİ	1	22	1	4	C	6	0	9	2
35	Hİ	2	47	1	4	D	8	0	9	2
345	Hİ	2	46	1	4	A	12	1	1	1
268	Hİ	1	28	1	4	D	15	1	1	1
5	Hİ	1	78	2	4	E	22	1	4	1
33	Hİ	1	70	2	4	E	22	1	7	1
97	HS	1	49	1	4	E	22	1	3	1
62	Hİ	1	24	1	4	E	22	0	4	1
162	Hİ	1	20	1	4	E	22	0	6	1
130	HS	1	10	0	4	E	22	0	1	1
42	Hİ	1	4	0	4	E	22	0	2	1
557	Hİ	1	83	2	4	A	23	0	6	1
478	Hİ	2	75	2	4	A	23	0	1	1
76	Hİ	1	73	2	4	A	23	0	6	1
571	Hİ	1	54	1	4	A	23	0	3	1
481	Hİ	1	50	1	4	A	23	0	1	1
311	Hİ	1	44	1	4	A	23	0	1	1
558	HS	1	22	1	4	A	23	0	3	1
212	Hİ	1	18	1	4	A	23	0	0	1
588	HS	1	84	2	4	B	23	0	8	2
291	Hİ	1	50	1	4	A	23	0	9	2
199	Hİ	2	57	1	5	C	2	1	13	2
544	Hİ	2	65	1	5	B	3	1	5	1
302	Hİ	1	40	1	5	B	3	1	7	1
452	Hİ	1	78	2	5	B	3	1	10	2
553	Hİ	2	78	2	5	B	3	1	12	2
543	HS	2	78	2	5	B	3	1	11	2
485	Hİ	2	68	2	5	B	3	1	8	2
383	Hİ	1	26	1	5	B	3	1	12	2
545	Hİ	2	14	0	5	B	3	1	12	2
332	Hİ	2	9	0	5	B	3	0	21	2
555	Hİ	2	76	2	5	D	5	1	1	1
552	Hİ	1	73	2	5	D	5	1	4	1
409	HS	2	68	2	5	D	5	1	1	1
492	Hİ	1	68	2	5	D	5	1	1	1
83	Hİ	1	63	1	5	D	5	1	4	1
358	Hİ	1	63	1	5	D	5	1	2	1
462	HS	1	62	1	5	D	5	1	7	1
432	Hİ	2	62	1	5	D	5	1	1	1
580	Hİ	2	58	1	5	D	5	1	1	1
416	Hİ	2	57	1	5	D	5	1	1	1
445	Hİ	2	55	1	5	D	5	1	1	1
471	Hİ	1	53	1	5	D	5	1	1	1
319	Hİ	2	49	1	5	D	5	1	5	1
453	Hİ	1	45	1	5	D	5	1	2	1
537	HS	2	39	1	5	D	5	1	1	1
562	Hİ	1	37	1	5	D	5	1	2	1
549	HS	2	35	1	5	D	5	1	1	1
380	Hİ	1	26	1	5	D	5	1	3	1
539	Hİ	1	19	1	5	D	5	1	3	1
196	HS	2	17	0	5	D	5	1	5	1
9	Hİ	1	17	0	5	D	5	1	1	1
189	Hİ	1	15	0	5	D	5	1	1	1
175	Hİ	2	14	0	5	D	5	1	4	1
495	Hİ	1	10	0	5	D	5	1	2	1
298	Hİ	2	9	0	5	D	5	1	1	1
602	Hİ	2	63	1	5	D	5	1	5	1
87	Hİ	1	63	1	5	D	5	1	9	2
29	Hİ	1	61	1	5	D	5	1	16	2
446	Hİ	1	61	1	5	D	5	1	14	2
146	Hİ	2	60	1	5	D	5	1	7	1
430	Hİ	2	60	1	5	D	5	1	17	2
12	Hİ	1	48	1	5	D	5	1	22	2
437	Hİ	2	42	1	5	D	5	1	9	2
385	Hİ	2	14	0	5	D	5	1	15	2
331	Hİ	2	9	0	5	D	5	1	11	2
341	HS	2	9	0	5	D	5	1	26	2
563	Hİ	1	50	1	5	D	7	1	3	1
217	Hİ	1	26	1	5	B	14	1	19	2
226	Hİ	1	31	1	5	B	14	1	21	2
431	Hİ	1	76	2	5	D	15	1	1	1
503	Hİ	1	15	0	5	D	15	1	1	1
594	Hİ	1	64	1	5	A	16	1	1	1
15	Hİ	1	33	1	6	D	7	1	3	1
597	Hİ	2	78	2	6	D	15	1	1	1
120	HS	1	58	1	7	C	1	1	3	1
289	Hİ	1	40	1	7	C	1	1	6	1
459	Hİ	1	28	1	7	C	1	1	5	1
368	Hİ	2	23	1	7	C	1	1	7	1
573	Hİ	1	17	0	7	C	1	1	1	1
273	Hİ	2	13	0	7	C	1	1	1	1
339	Hİ	2	12	0	7	C	1	1	2	1
482	Hİ	1	11	0	7	C	1	1	6	1
53	Hİ	1	6	0	7	C	1	1	3	1
65	Hİ	1	4	0	7	C	1	1	5	1
168	Hİ	2	1	0	7	C	1	1	1	1
69	Hİ	2	1	0	7	C	1	0	3	1
523	HS	1	1	0	7	C	1	0	2	1
224	Hİ	1	0.75	0	7	C	1	0	1	1
63	Hİ	2	0.33	0	7	C	1	0	1	1
64	Hİ	2	0.33	0	7	C	1	0	7	1
187	Hİ	2	0.33	0	7	C	1	0	3	1
195	Hİ	2	0.33	0	7	C	1	0	7	1
222	Hİ	2	0.33	0	7	C	1	0	2	1
210	Hİ	2	0.33	0	7	C	1	0	3	1
250	Hİ	1	0.33	0	7	C	1	0	2	1
21	Hİ	2	0.25	0	7	C	1	0	4	1
475	Hİ	1	0.25	0	7	C	1	0	3	1
155	HS	1	0.16	0	7	C	1	0	2	1
271	Hİ	1	0.08	0	7	C	1	0	3	1
493	Hİ	2	0.08	0	7	C	1	0	4	1
95	Hİ	1	0.08	0	7	C	1	0	9	2
531	Hİ	1	82	2	7	C	1	0	9	2
568	HS	1	25	1	7	C	1	0	25	2
565	Hİ	1	17	0	7	C	1	0	15	2
208	Hİ	2	1	0	7	C	1	0	21	2
245	Hİ	2	1	0	7	C	1	0	28	2
607	Hİ	1	1	0	7	C	1	0	18	2
589	Hİ	2	1	0	7	C	1	0	20	2
57	Hİ	2	0.66	0	7	C	1	0	30	2
484	Hİ	1	0.54	0	7	C	1	0	9	2
182	Hİ	2	0.33	0	7	C	1	0	15	2
221	Hİ	2	0.33	0	7	C	1	0	13	2
246	Hİ	1	0.33	0	7	C	1	0	15	2
337	Hİ	2	0.33	0	7	C	1	0	10	2
73	Hİ	2	0.25	0	7	C	1	0	26	2
99	Hİ	2	0.25	0	7	C	1	0	13	2
407	Hİ	1	0.25	0	7	C	1	0	12	2
472	Hİ	1	0.25	0	7	C	1	0	10	2
126	Hİ	2	0.16	0	7	C	1	0	8	2
26	Hİ	1	0.16	0	7	C	1	0	21	2
433	HS	2	0.16	0	7	C	1	0	23	2
470	HS	1	0.16	0	7	C	1	0	26	2
541	Hİ	1	0.16	0	7	C	1	0	16	2
106	Hİ	1	0.08	0	7	C	1	0	10	2
145	Hİ	1	0.08	0	7	C	1	0	8	2
334	Hİ	1	0.08	0	7	C	1	0	10	2
322	Hİ	1	0.08	0	7	C	1	0	13	2
371	Hİ	1	0.08	0	7	C	1	0	13	2
375	Hİ	1	0.08	0	7	C	1	0	22	2
397	Hİ	1	0.08	0	7	C	1	0	10	2
139	HS	1	3	0	7	C	2	0	6	1
174	Hİ	2	0.5	0	7	C	2	0	7	1
417	Hİ	2	24	1	7	B	3	0	6	1
606	Hİ	1	7	0	7	B	3	0	18	2
93	Hİ	2	0.33	0	7	B	3	0	28	2
84	Hİ	2	0.25	0	7	B	3	0	12	2
92	Hİ	1	54	1	8	C	4	1	4	1
247	Hİ	1	0.16	0	8	C	4	1	7	1
451	Hİ	1	28	1	8	C	4	1	8	2
270	Hİ	2	1	0	8	C	4	1	9	2
582	Hİ	1	0.75	0	8	C	4	1	13	2
56	Hİ	2	0.66	0	8	C	4	1	12	2
192	Hİ	2	0.33	0	8	C	4	1	12	2
27	Hİ	2	0.3	0	8	C	4	1	14	2
457	Hİ	2	0.08	0	8	C	4	1	12	2
508	Hİ	1	0.08	0	8	C	4	1	14	2
301	Hİ	1	45	1	9	C	2	0	16	2
172	Hİ	1	29	1	9	C	2	0	21	2
299	Hİ	2	1	0	9	C	2	0	16	2
344	Hİ	2	67	2	9	B	3	1	7	1
343	Hİ	1	46	1	9	B	3	1	3	1
448	Hİ	2	42	1	9	B	3	1	6	1
595	Hİ	2	77	2	9	C	6	1	1	1
171	Hİ	1	62	1	9	C	6	1	1	1
225	Hİ	2	57	1	9	C	6	1	2	1
274	Hİ	1	56	1	9	C	6	1	2	1
500	Hİ	2	55	1	9	C	6	1	2	1
554	Hİ	1	46	1	9	C	6	1	1	1
277	Hİ	1	40	1	9	C	6	1	2	1
165	Hİ	1	35	1	9	C	6	1	2	1
96	Hİ	1	33	1	9	C	6	1	5	1
295	Hİ	1	8	0	9	C	6	1	1	1
105	Hİ	2	6	0	9	C	6	1	1	1
71	Hİ	1	4	0	9	C	6	1	6	1
77	Hİ	1	4	0	9	C	6	1	33	2
161	Hİ	1	1	0	9	C	6	1	2	1
577	Hİ	2	0.16	0	9	C	6	1	6	1
260	Hİ	1	72	2	9	C	6	0	10	2
340	Hİ	2	60	1	9	C	6	0	27	2
443	Hİ	1	36	1	9	C	6	0	13	2
128	Hİ	1	34	1	9	C	6	0	8	2
524	Hİ	1	3	0	9	C	6	0	13	2
605	Hİ	1	2	0	9	C	6	0	10	2
419	Hİ	1	75	2	9	D	8	1	7	1
517	Hİ	1	53	1	9	D	8	1	3	1
148	Hİ	1	44	1	9	D	8	1	6	1
214	Hİ	1	66	2	9	D	8	0	19	2
526	Hİ	1	54	1	9	D	8	0	9	2
442	Hİ	1	38	1	9	D	8	0	16	2
228	Hİ	1	29	1	9	D	8	0	20	2
108	Hİ	2	76	2	9	A	9	1	1	1
489	Hİ	2	74	2	9	A	9	1	2	1
477	Hİ	2	69	2	9	A	9	1	1	1
587	Hİ	1	63	1	9	A	9	1	2	1
236	Hİ	2	62	1	9	A	9	1	0	1
119	Hİ	2	60	1	9	A	9	1	1	1
394	Hİ	2	57	1	9	A	9	1	3	1
194	Hİ	2	56	1	9	A	9	1	1	1
279	Hİ	2	54	1	9	A	9	1	1	1
323	Hİ	2	54	1	9	A	9	1	3	1
186	Hİ	1	52	1	9	A	9	1	3	1
166	Hİ	1	51	1	9	A	9	1	2	1
352	Hİ	1	49	1	9	A	9	1	5	1
548	Hİ	1	15	0	9	A	9	1	1	1
241	Hİ	2	60	1	9	A	9	0	19	2
538	Hİ	2	42	1	9	A	10	0	18	2
149	Hİ	2	40	1	9	A	11	1	2	1
28	Hİ	2	25	1	9	A	11	1	9	2
599	Hİ	2	48	1	9	A	12	0	1	1
367	Hİ	1	55	1	9	D	17	0	4	1
50	Hİ	2	80	2	10	C	6	1	2	1
263	HS	2	54	1	10	C	6	1	7	1
244	Hİ	2	38	1	10	C	6	1	2	1
109	Hİ	2	0.08	0	10	C	6	0	23	2
454	HS	2	57	1	10	A	10	1	1	1
314	HS	1	64	1	10	A	10	0	12	2
488	Hİ	1	83	2	10	A	11	1	1	1
45	Hİ	1	57	1	10	A	12	0	2	1
435	Hİ	2	78	2	10	A	23	0	7	1
230	Hİ	2	62	1	10	A	23	0	3	1
395	Hİ	2	57	1	10	A	23	0	1	1
313	Hİ	1	55	1	10	A	23	0	3	1
169	HS	1	26	1	10	A	23	0	1	1
207	HS	1	0.08	0	10	A	23	0	1	1
464	HS	2	72	2	10	A	23	0	24	2
473	HS	1	83	2	11	C	6	1	1	1
513	Hİ	2	69	2	11	C	6	1	7	1
310	Hİ	2	67	2	11	C	6	1	1	1
276	Hİ	1	66	2	11	C	6	1	5	1
233	Hİ	1	60	1	11	C	6	1	4	1
498	Hİ	1	52	1	11	C	6	1	1	1
467	Hİ	1	40	1	11	C	6	1	1	1
480	Hİ	2	1	0	11	C	6	1	4	1
590	Hİ	2	66	2	11	C	6	0	18	2
242	Hİ	2	62	1	11	C	6	0	17	2
292	Hİ	1	58	1	11	C	6	1	10	2
80	Hİ	1	56	1	11	C	6	1	12	2
483	Hİ	2	49	1	11	C	6	1	19	2
36	Hİ	2	30	1	11	C	6	1	9	2
491	Hİ	1	52	1	11	A	9	1	1	1
487	HS	1	52	1	11	A	9	1	6	1
496	Hİ	2	72	2	11	A	10	1	7	1
48	Hİ	1	42	1	11	A	11	1	1	1
502	Hİ	1	39	1	11	A	11	1	2	1
449	Hİ	2	72	2	11	A	12	1	2	1
240	Hİ	1	52	1	11	D	13	1	1	1
190	Hİ	1	60	1	11	E	22	1	2	1
78	Hİ	1	51	1	11	E	22	1	2	1
254	Hİ	2	34	1	11	E	22	1	2	1
269	Hİ	1	54	1	12	C	2	1	7	1
40	Hİ	1	32	1	12	C	2	0	16	2
427	Hİ	1	61	1	12	B	3	1	3	1
593	Hİ	1	18	1	12	B	3	1	1	1
515	Hİ	1	16	0	12	B	3	1	2	1
347	Hİ	2	67	2	12	B	3	0	14	2
398	Hİ	1	48	1	12	B	3	0	9	2
134	Hİ	1	45	1	12	D	7	0	5	1
163	Hİ	2	37	1	12	D	7	0	2	1
564	Hİ	1	56	1	12	B	14	0	9	2
136	Hİ	1	53	1	12	D	15	0	3	1
178	Hİ	2	64	1	12	A	16	0	2	1
262	Hİ	2	65	1	12	D	17	0	2	1
255	Hİ	1	68	2	13	C	2	1	3	1
147	Hİ	1	44	1	13	C	2	0	12	2
243	HS	2	41	1	13	C	2	0	19	2
85	HS	1	64	1	13	C	6	1	2	1
584	Hİ	1	57	1	13	A	9	0	7	1
74	Hİ	1	31	1	13	A	9	0	1	1
86	HS	1	45	1	13	B	14	0	9	2
377	Hİ	1	0.83	0	14	C	2	0	15	2
366	Hİ	1	65	1	14	A	11	1	5	1
566	Hİ	1	54	1	14	A	11	1	0	1
123	Hİ	1	33	1	14	A	11	1	1	1
532	HS	1	76	2	14	B	14	1	2	1
603	Hİ	2	75	2	14	B	14	0	21	2
100	Hİ	1	35	1	14	B	14	0	11	2
533	Hİ	1	82	2	14	A	23	1	2	1
264	Hİ	1	76	2	14	A	23	1	3	1
113	Hİ	2	76	2	14	A	23	0	1	1
505	Hİ	2	68	2	14	A	23	0	5	1
288	Hİ	1	56	1	14	A	23	0	6	1
170	Hİ	1	49	1	14	A	23	0	2	1
381	Hİ	2	23	1	14	A	23	0	5	1
535	Hİ	1	4	0	14	A	23	0	1	1
591	Hİ	1	0.41	0	14	A	23	0	6	1
312	Hİ	1	0.25	0	14	A	23	0	6	1
278	Hİ	1	89	2	14	A	23	0	21	2
393	HS	1	77	2	14	A	23	0	21	2
360	Hİ	1	72	2	14	A	23	0	10	2
306	Hİ	2	72	2	14	A	23	0	8	2
248	Hİ	2	27	1	14	A	23	0	16	2
181	Hİ	1	13	0	14	A	23	0	11	2
188	Hİ	1	13	0	14	A	23	0	10	2
129	HS	2	1	0	14	A	23	0	16	2
125	Hİ	2	1	0	14	A	23	0	18	2
151	Hİ	2	1	0	14	A	23	0	12	2
592	Hİ	1	0.41	0	14	A	23	0	8	2
436	Hİ	2	0.33	0	14	A	23	0	8	2
122	Hİ	1	0.25	0	14	A	23	0	10	2
286	Hİ	1	0.25	0	14	A	23	0	10	2
102	Hİ	1	35	1	15	A	9	0	9	2
506	Hİ	1	55	1	15	B	14	1	7	1
546	Hİ	1	44	1	15	B	14	1	7	1
460	Hİ	2	41	1	15	B	14	1	2	1
239	Hİ	2	56	1	15	B	14	0	28	2
180	Hİ	1	52	1	15	B	14	0	14	2
